# Supplementary material for: Predicting the unemployment rate and energy poverty levels in selected European Union countries using an ARIMA-ARNN model
Source: PeerJ Comput Sci. 2023 Jul 10;9:e1464. doi: 10.7717/peerj-cs.1464 (PMC10403200; doi:10.7717/peerj-cs.1464)
Supplement: Supplemental Information 1 [file peerj-cs-09-1464-s001.zip]

Archive with 10 entries (9 files):
- Data/
- Data/EnergyPov_all.csv
- Data/EnergyPov_all_predicted.csv
- Data/UR_all.csv
- Data/UR_all_predicted.csv
- __MACOSX/._Data
- __MACOSX/Data/._EnergyPov_all.csv
- __MACOSX/Data/._EnergyPov_all_predicted.csv
- __MACOSX/Data/._UR_all.csv
- __MACOSX/Data/._UR_all_predicted.csv
