# Supplementary material for: Predicting the unemployment rate and energy poverty levels in selected European Union countries using an ARIMA-ARNN model
Source: PeerJ Comput Sci. 2023 Jul 10;9:e1464. doi: 10.7717/peerj-cs.1464 (PMC10403200; doi:10.7717/peerj-cs.1464)
Supplement: Supplemental Information 1 [file peerj-cs-09-1464-s001.zip › Data/EnergyPov_all.csv]

TIME	EU27	Bulgaria	Hungary	Romania	Slovakia
2005-01	25.1	69.6	17.7	36	14
2005-02	25.9	69.5	17.9	35.7	13.6
2005-03	25.7	69.4	17.7	35.5	13.7
2005-04	25.7	69.7	17.6	35.4	13.6
2005-05	25.3	69.5	17.7	35.5	13.7
2005-06	24.8	69.4	17.7	35.3	13.6
2005-07	24.9	69.5	17.8	35.5	13.5
2005-08	24.7	69.3	17.7	35.2	13.6
2005-09	25	69.5	17.7	35.5	13.4
2005-10	24.9	69.6	17.6	35.5	13.6
2005-11	24.7	69.5	17.7	35.4	13.3
2005-12	24.5	69.7	17.6	35.5	13.6
2006-01	22	69.5	14.8	35	10.3
2006-02	21.8	69.4	15	34.6	10
2006-03	21.7	69.5	14.8	34.7	9.7
2006-04	21.6	69.4	14.7	34.6	9.6
2006-05	22.1	69.5	14.8	34.5	9.7
2006-06	22	69.6	14.6	34.4	9.5
2006-07	21.5	69.5	14.8	34.6	9.7
2006-08	21.7	69.5	14.9	34.6	9.4
2006-09	21.7	69.4	14.8	34.5	9.7
2006-10	21.5	69.7	14.7	34.6	9.5
2006-11	21.7	69.5	14.8	34.5	9.7
2006-12	21.8	69.3	14.9	34.6	9.6
2007-01	17.8	68	11.3	34	5
2007-02	17.8	67.7	11	33.8	4.9
2007-03	17.6	67.4	10.8	33.5	4.7
2007-04	17.8	67.3	10.7	33.3	4.6
2007-05	17.8	67.4	10.8	33.1	4.6
2007-06	18	67.2	10.6	33.2	4.5
2007-07	17.8	67.4	10.8	33	4.4
2007-08	17.8	67.1	10.7	32.9	4.6
2007-09	17.7	67.4	10.8	33.2	4.3
2007-10	17.8	67.2	10.7	33.3	4.6
2007-11	17.9	67.3	10.6	33	4.4
2007-12	17.8	67.4	10.8	33.3	4.6
2008-01	15	67	10.3	26	5.6
2008-02	14.8	66.5	10	25	5.8
2008-03	15	66.3	9.7	24.4	6
2008-04	15	66.2	9.6	24	6.1
2008-05	15.1	66.1	9.7	24.4	6
2008-06	15	66.3	9.5	24	6.2
2008-07	15	66.2	9.7	24.4	6
2008-08	15.1	66.3	9.6	24.2	6.1
2008-09	15	66	9.7	24.1	6
2008-10	15	66.3	9.4	24.4	6.2
2008-11	15	66.1	9.7	24.1	6
2008-12	15	66.3	9.5	23.8	6
2009-01	13	65	9.4	23.1	4.5
2009-02	12.7	64.6	9	22.8	4.1
2009-03	12.6	64.2	8.9	22.4	3.8
2009-04	12.7	64.2	8.9	22.1	3.6
2009-05	12.5	64.1	8.8	21.8	3.4
2009-06	12.7	64.2	8.9	22	3.6
2009-07	12.7	64	8.7	21.5	3.2
2009-08	12.5	64.2	8.9	21.7	3.1
2009-09	12.8	64.1	8.6	22.1	3.4
2009-10	12.7	63.9	8.8	21.6	3.6
2009-11	12.8	63.8	8.9	22	3.3
2009-12	12.7	64.1	9	22.1	3.6
2010-01	10	65.7	10	21.1	4
2010-02	9.9	66	10.5	20.9	4.4
2010-03	9.8	66.5	10.7	20.3	4.2
2010-04	9.9	67	10.6	20	4.4
2010-05	10.2	66.5	10.7	20.1	4.6
2010-06	9.9	66.5	10.8	19.8	4.4
2010-07	9.8	66.8	10.7	20	4.5
2010-08	9.9	66.5	10.9	19.5	4.4
2010-09	9.7	66.7	10.7	19.6	4.6
2010-10	10	66.5	11	20.1	4.4
2010-11	9.8	66.8	10.8	19.7	4.5
2010-12	9.9	66.5	11	20.1	4.4
2011-01	10.3	47	12.2	16	4.3
2011-02	10.4	46.6	12	15.6	4.4
2011-03	10.3	46.3	12.2	15.8	4.3
2011-04	10.2	46.3	12.4	15.6	4.2
2011-05	10.3	46.2	12.2	15.4	4.3
2011-06	10.5	46.3	12.1	15.6	4.5
2011-07	10.3	46	12.2	15.5	4.3
2011-08	10.2	46.3	12.2	15.6	4.1
2011-09	10.3	46.2	12.3	15.4	4.3
2011-10	10.2	46.3	12.2	15.6	4.1
2011-11	10.3	46.1	12	15.5	4.3
2011-12	10.3	46	12.4	15.6	4.5
2012-01	11.2	47	14.7	15	5.5
2012-02	11	46.9	15	14.7	5.3
2012-03	11.3	46.3	15.1	15.1	5.5
2012-04	11.2	46.5	15	15	5.6
2012-05	11.3	46.7	15.2	15.2	5.5
2012-06	11.2	46.6	15	15	5.5
2012-07	11.2	46.4	15.1	15.1	5.6
2012-08	11.4	46.5	15	15	5.5
2012-09	11.1	46.2	14.9	14.9	5.4
2012-10	11.2	46.3	15	15	5.5
2012-11	11.1	46.6	15.2	15.2	5.5
2012-12	11.2	46	14.8	14.8	5.6
2013-01	10.8	45.8	14.6	14.9	5
2013-02	10.9	45.4	15	15	5.4
2013-03	10.8	44.9	14.6	14.8	5.5
2013-04	11	44.7	14.8	14.7	5.4
2013-05	10.8	44.9	14.6	14.6	5.6
2013-06	10.7	44.8	14.5	14.5	5.4
2013-07	10.8	44.9	14.6	14.6	5.5
2013-08	10.6	44.6	14.4	14.9	5.4
2013-09	10.8	44.9	14.6	14.6	5.7
2013-10	10.9	44.7	14.5	14.4	5.4
2013-11	10.8	44.8	14.6	14.6	5.1
2013-12	10.7	44.4	14.4	14.8	5.4
2014-01	10.4	41.5	12.6	13.5	6.1
2014-02	10.8	40.5	12	12.9	6.3
2014-03	10.4	40.3	11.6	12.8	6.1
2014-04	10.6	40.5	11.8	12.9	6
2014-05	10.4	40.2	11.6	12.7	6.1
2014-06	10.2	40.5	11.4	12.9	6.2
2014-07	10.4	40.5	11.6	13	6.1
2014-08	10.1	40	11.5	12.6	6.1
2014-09	10.4	40.5	11.6	12.9	6.2
2014-10	10.3	40.7	11.3	12.7	6
2014-11	10.4	40.5	11.6	12.9	6.1
2014-12	10.4	40.3	10.6	13	5.9
2015-01	9.6	39.3	9.6	13.1	5.8
2015-02	9.8	39.5	9.8	13.1	6
2015-03	9.6	39.2	9.6	13.5	5.8
2015-04	9.7	39	9.7	13.1	5.7
2015-05	9.6	39.2	9.6	13	5.8
2015-06	9.5	39.1	9.5	13.1	5.6
2015-07	9.6	39.2	9.6	12.9	5.8
2015-08	9.4	39	9.4	13.1	5.9
2015-09	9.6	39.2	9.6	13	5.8
2015-10	9.7	39.4	9.7	12.8	6
2015-11	9.6	39.2	9.6	13.1	5.8
2015-12	9.5	39.1	9.5	13.4	5.6
2016-01	9.3	39.3	9.2	13.9	5.1
2016-02	9.2	39.5	9.6	14.1	5.1
2016-03	8.9	39.2	9.2	13.7	5
2016-04	9	39	9	13.9	5.1
2016-05	9	39.2	9.2	14	5.4
2016-06	8.8	39.1	9.2	13.8	5.1
2016-07	9	39.2	9.2	13.9	5
2016-08	8.9	39	9.3	13.6	5.3
2016-09	9	39.2	9.2	13.5	5.1
2016-10	8.9	39.4	9.2	13.9	5.2
2016-11	9	39.2	9.2	13.8	5.1
2016-12	9	39.1	8.9	13.5	4.7
2017-01	8.1	37.5	7.2	11.7	4.3
2017-02	8.5	36.5	6.8	11.4	4.4
2017-03	8.1	36.5	6.4	11.3	4.3
2017-04	8	36.4	6.8	11.2	4.2
2017-05	8.1	36.6	6.8	11.3	4.3
2017-06	8.1	36.3	6.6	11.6	4.5
2017-07	7.9	36.5	6.8	11.3	4.3
2017-08	8.1	36.1	7	11.3	4.1
2017-09	8	36.6	6.8	11.5	4.3
2017-10	8.1	36.5	6.9	11.3	4.1
2017-11	8	36.5	6.8	11.4	4.3
2017-12	8.2	36	6.7	10.3	4.5
2018-01	7.9	34.3	6.6	9.6	4.8
2018-02	7.6	33.8	6.1	9.8	4.5
2018-03	7.5	33.9	6.2	9.6	4.8
2018-04	7.6	34.1	6.1	9.7	4.8
2018-05	7.5	33.7	6.1	9.6	4.7
2018-06	7.6	33.6	6	9.5	4.4
2018-07	7.6	33.4	6.1	9.6	4.8
2018-08	7.4	33.3	6.3	9.4	4.6
2018-09	7.6	33.5	6.1	9.6	4.7
2018-10	7.8	33.8	6	9.7	4.8
2018-11	7.5	33.7	6.1	9.6	4.9
2018-12	7.6	33.3	5.5	9.5	5.8
2019-01	7.5	31.1	5	9.3	7
2019-02	6.7	30.5	5.4	9.6	7.8
2019-03	6.9	30.1	5.5	9.3	8
2019-04	6.8	30	5.4	9.4	7.8
2019-05	6.9	30.1	5.6	9.3	7.9
2019-06	6.8	30.1	5.4	9.1	7.8
2019-07	6.9	30	5.5	9.3	8.3
2019-08	6.7	30.1	5.4	9	7.8
2019-09	7	29.8	5.7	9.3	8
2019-10	6.8	30.1	5.4	9.2	7.8
2019-11	6.9	29.7	5.1	9.3	7.8
2019-12	6.9	29.6	5.4	9.5	7.6
2020-01	7.5	28	4.9	9.7	6.7
2020-02	7.4	27.5	4.2	10	5.7
2020-03	7.5	27.8	4	10.1	5.7
2020-04	7.4	27.5	4.2	10	5.4
2020-05	7.5	27.4	4.1	10	5.7
2020-06	7.3	27.5	4.2	10.2	5.5
2020-07	7.5	27.3	3.9	10	5.7
2020-08	7.6	27.5	4.2	9.8	5.3
2020-09	7.5	27.4	4.1	10	5.7
2020-10	7.7	27.5	4.2	10.1	5.6
2020-11	7.5	27.5	4	10	5.7
2020-12	7.6	27.1	4.4	10.1	5.7
2021-01	6.9	24	5	10	5.8
2021-02	7	23.7	5.4	10.1	6
2021-03	6.9	23.6	5.5	10.2	5.8
2021-04	7	23.7	5.4	10.1	5.7
2021-05	6.9	23.5	5.6	10.4	5.8
2021-06	6.8	23.7	5.4	10.1	5.6
2021-07	6.9	23.9	5.5	10	5.8
2021-08	6.8	23.7	5.4	10.1	5.9
2021-09	6.9	23.5	5.7	9.9	5.8
2021-10	7.1	23.7	5.4	10.1	6
2021-11	6.9	23.8	5.1	10	5.8
2021-12	6.7	23.6	5.4	10.2	5.6
