# Supplementary material for: Predicting the unemployment rate and energy poverty levels in selected European Union countries using an ARIMA-ARNN model
Source: PeerJ Comput Sci. 2023 Jul 10;9:e1464. doi: 10.7717/peerj-cs.1464 (PMC10403200; doi:10.7717/peerj-cs.1464)
Supplement: Supplemental Information 1 [file peerj-cs-09-1464-s001.zip › Data/EnergyPov_all_predicted.csv]

TIME	EU27	Bulgaria	Hungary	Romania	Slovakia
2021-01	7.59655	25.744298	4.425503	9.97113	5.667788
2021-02	6.76835	23.603596	5.005334	9.881567	5.773742
2021-03	6.798623	23.492245	5.399	9.974354	5.985095
2021-04	6.651609	23.397788	5.531625	10.090003	5.762652
2021-05	6.846943	23.492454	5.294063	9.984368	5.65634
2021-06	6.885706	23.269568	5.583548	10.282679	5.767108
2021-07	6.58969	23.472619	5.395784	9.994714	5.551947
2021-08	6.664033	23.649894	5.383359	9.855102	5.771547
2021-09	6.775252	23.421059	5.256678	9.977119	5.876599
2021-10	6.88351	23.818972	5.629308	9.785622	5.765354
2021-11	6.894987	23.423463	5.310697	9.974367	5.980203
2021-12	6.726042	23.500301	5.038755	9.895898	5.760679
2022-01	7.317211	23.973399	5.402335	10.083833	5.548597
2022-02	7.233764	23.146798	5.28723	9.980355	5.680348
2022-03	7.198984	22.920197	5.312389	9.853574	5.454216
2022-04	6.895368	22.693596	5.215267	9.926528	5.809506
2022-05	7.338696	22.466995	5.243933	9.599479	5.56575
2022-06	6.942303	22.740394	5.293896	9.47243	5.322634
2022-07	7.283126	22.913793	5.106399	9.645381	5.679949
2022-08	7.136396	23.787192	5.171317	9.218332	5.537552
2022-09	7.065119	23.560591	5.030757	9.691284	5.59535
2022-10	7.112459	24.33399	5.00599	9.964235	5.653277
2022-11	6.948452	24.607389	5.013644	9.837186	5.711292
2022-12	7.179804	25.280788	5.028719	9.710137	5.869365
