# Supplementary material for: Predicting the unemployment rate and energy poverty levels in selected European Union countries using an ARIMA-ARNN model
Source: PeerJ Comput Sci. 2023 Jul 10;9:e1464. doi: 10.7717/peerj-cs.1464 (PMC10403200; doi:10.7717/peerj-cs.1464)
Supplement: Supplemental Information 1 [file peerj-cs-09-1464-s001.zip › Data/UR_all.csv]

TIME	EU27	Bulgaria	Hungary	Romania	Slovakia
2000-01	9.9	14.6	6.8	7.9	19
2000-02	10.1	15.4	7.1	7.9	19.3
2000-03	10	16	7.1	7.7	19.4
2000-04	9.7	16.3	6.8	7.4	19
2000-05	9.4	16.3	6.5	7.3	19
2000-06	9.3	16.2	6.2	7.4	19.6
2000-07	9.3	16.3	6	7.4	20
2000-08	9.1	16.7	6	7.4	18.5
2000-09	9	16.8	5.8	7.4	18
2000-10	9.1	17.1	5.7	7.7	17.8
2000-11	9.1	17.5	5.6	7.8	18.3
2000-12	9.1	18	5.6	7.8	19
2001-01	9.4	18.8	5.9	8.1	20.2
2001-02	9.6	19.5	6.1	7.9	20.1
2001-03	9.5	19.9	6.1	7.7	19.9
2001-04	9.3	20.3	5.9	7.1	19.7
2001-05	9.1	20.1	5.6	6.9	19.3
2001-06	9	19.5	5.5	6.8	19.6
2001-07	9	19.2	5.4	6.8	19.6
2001-08	9	19.1	5.4	6.9	19.3
2001-09	8.9	19.1	5.3	7	18.9
2001-10	9.1	19.6	5.2	7.5	18.7
2001-11	9.2	20.2	5.2	7.8	18.9
2001-12	9.4	20.3	5.3	8.2	19.3
2002-01	9.7	20.7	5.7	9.1	19.9
2002-02	9.9	20.1	6	9.2	19.7
2002-03	9.9	19.2	6.1	9.3	19.4
2002-04	9.6	18.7	5.8	8.7	18.9
2002-05	9.4	18.1	5.5	8.3	18.8
2002-06	9.4	17.6	5.4	8.3	18.9
2002-07	9.5	17.6	5.4	8.2	18.9
2002-08	9.4	17.7	5.4	8.1	18.5
2002-09	9.3	17.7	5.4	7.7	18.1
2002-10	9.5	17.8	5.4	7.9	17.9
2002-11	9.6	17.2	5.4	7.5	18.1
2002-12	9.7	16.3	5.5	7.5	18.6
2003-01	10.1	16.7	5.9	8	19
2003-02	10.3	15.5	6.3	8.3	18.7
2003-03	10.3	14.8	6.3	8.3	18.3
2003-04	10	14.3	6.1	7.7	17.5
2003-05	9.7	13.8	5.8	7.6	17.1
2003-06	9.6	13.4	5.6	7.2	17.2
2003-07	9.6	13	5.5	7.3	17.3
2003-08	9.6	12.8	5.5	7.4	17.3
2003-09	9.5	12.5	5.5	7.2	17
2003-10	9.7	12.6	5.4	7.8	16.9
2003-11	9.8	12.8	5.4	8	17.4
2003-12	10	13	5.6	8.2	18.6
2004-01	10.6	13.7	6	9.5	19.5
2004-02	10.5	13.5	6.1	8.2	19.7
2004-03	10.5	13	6	8.3	19.6
2004-04	10.1	12.7	5.8	8.1	19.2
2004-05	9.8	12.1	5.8	7.2	18.7
2004-06	9.7	11.5	5.9	7.6	18.3
2004-07	9.5	11.1	5.9	7.5	18
2004-08	9.7	10.9	6.1	7.9	17.5
2004-09	9.8	11.1	6.1	7.4	17.6
2004-10	9.9	11.8	6.2	8	17.2
2004-11	10	12	6.3	7.9	17.3
2004-12	10	11.9	6.6	8.2	17.7
2005-01	10.3	11.9	6.8	8.4	18
2005-02	10.4	11.4	7.1	8.8	17.7
2005-03	10.3	10.9	7.1	8.6	17.5
2005-04	9.9	10.5	7.2	7.2	16.8
2005-05	9.7	10	7.1	7	16.4
2005-06	9.5	9.5	7.1	6.9	16.2
2005-07	9.2	9.2	7.1	6.3	15.9
2005-08	9.3	9.1	7.3	6.1	15.6
2005-09	9.4	9.3	7.3	5.9	16
2005-10	9.6	9.8	7.2	6.8	15.6
2005-11	9.5	10	7.3	6.7	15.3
2005-12	9.5	10.1	7.5	6.8	15.5
2006-01	9.8	10.2	7.7	7.6	15.5
2006-02	9.7	9.7	7.7	8.1	15.1
2006-03	9.5	9.3	7.5	7.6	14.6
2006-04	9	9.1	7.3	7.1	14
2006-05	8.6	8.9	7.2	6.7	13.5
2006-06	8.5	8.9	7.3	6.5	13.3
2006-07	8.3	9	7.4	7.2	13.2
2006-08	8.3	8.9	7.5	6.9	12.9
2006-09	8.4	8.6	7.4	7	12.9
2006-10	8.4	8.4	7.5	7	12.4
2006-11	8.4	8.4	7.5	7	12.1
2006-12	8.3	8.4	7.5	7.4	12.1
2007-01	8.4	8.5	7.4	7	12
2007-02	8.4	8.1	7.5	7.4	11.7
2007-03	8	7.5	7.5	7	11.5
2007-04	7.6	7.1	7.3	6.8	11.3
2007-05	7.5	6.8	7	6.2	11.2
2007-06	7.3	6.7	7	6.3	11.4
2007-07	7.2	6.8	7.2	6	11.5
2007-08	7.2	6.7	7.2	5.8	11.3
2007-09	7.2	6.4	7.3	5.7	11.4
2007-10	7.2	6.2	7.5	5.9	10.7
2007-11	7.3	6	7.7	5.9	10.4
2007-12	7.4	6.2	8.1	6.1	10.4
2008-01	7.6	6.7	8	6.1	10.6
2008-02	7.5	6.6	8	6.3	10.6
2008-03	7.4	6.3	7.7	6.1	10.4
2008-04	7.3	6.1	7.7	5.5	10.3
2008-05	7.1	5.8	7.6	5.4	10.2
2008-06	7.2	5.5	7.5	5.5	9.8
2008-07	6.9	5.4	7.4	5.3	9.3
2008-08	7	5.2	7.7	5.1	8.8
2008-09	7.1	4.9	7.7	5	8.8
2008-10	7.3	4.8	7.8	5.7	8.5
2008-11	7.6	4.9	8	5.3	8.6
2008-12	8	5.4	8.5	5.9	9
2009-01	8.8	7.3	8.8	8.1	9.9
2009-02	9.2	7.5	9.4	8.6	10.5
2009-03	9.3	7.6	10.1	8.2	11
2009-04	9.3	7.6	9.3	7.9	11.1
2009-05	9.1	7.4	9	7.8	11.3
2009-06	9	7.4	9.5	7.8	11.7
2009-07	9.1	7.6	9.5	8.3	12.1
2009-08	9.2	7.8	9.8	8.4	12.4
2009-09	9.4	8	10.5	8.5	13.3
2009-10	9.6	8.4	9.5	9	13.5
2009-11	9.8	9	10.3	9.1	13.9
2009-12	9.9	9.7	10.4	9.4	14.3
2010-01	10.6	10.9	10.9	9.7	15.2
2010-02	10.7	11.4	11.7	9.7	15.3
2010-03	10.5	11.5	11.7	10	15.1
2010-04	10.3	11.5	10.7	8.8	14.6
2010-05	10	11.1	10.9	8.5	14.3
2010-06	9.8	10.7	11	8.6	14.3
2010-07	9.7	10.4	10.1	8.8	14.2
2010-08	9.6	10.5	10.7	8.9	14
2010-09	9.8	10.9	10.6	8.4	14.3
2010-10	10	11.8	10	8.8	14
2010-11	10	12.5	10.5	9.1	13.9
2010-12	10	12.9	10.8	9	13.9
2011-01	10.4	13.3	11.1	9.5	14.1
2011-02	10.4	13.2	11.8	9.2	14.1
2011-03	10.3	13	11.3	9	13.8
2011-04	9.9	12.8	10.4	9.1	13.4
2011-05	9.8	12.2	10.6	8.6	13.1
2011-06	9.6	11.7	10.6	8.6	13.1
2011-07	9.6	11.4	10.3	8.8	13.1
2011-08	9.7	11.3	10.3	9	13.1
2011-09	9.9	11.3	10.5	9	13.6
2011-10	10.2	11.8	10.7	9.1	13.8
2011-11	10.5	12.5	9.8	9.5	14
2011-12	10.6	13.1	10.6	9.7	14.1
2012-01	11.1	13.8	12.1	9.4	14.1
2012-02	11.2	14	11.4	8.9	14
2012-03	11.2	13.9	11.2	9.2	13.9
2012-04	11	13.8	11.3	8.7	13.7
2012-05	10.9	13.3	10.6	8.5	13.5
2012-06	10.7	12.9	10.1	8.3	13.6
2012-07	10.7	12.8	10.5	8.6	13.6
2012-08	10.7	12.5	10	8.3	13.6
2012-09	10.9	12.4	9.9	8.5	13.8
2012-10	11.3	13	10.6	8.4	14.2
2012-11	11.5	13.5	10.4	8.5	14.4
2012-12	11.5	13.8	10	9	14.5
2013-01	12.2	14.6	11.8	8.9	14.6
2013-02	12.3	14.8	11.6	9.1	14.5
2013-03	12.1	14.8	10.3	9.5	14.3
2013-04	11.8	14.6	9.7	9.5	14
2013-05	11.6	13.8	10.4	8.6	13.8
2013-06	11.3	13.3	9.4	9.5	14
2013-07	11.1	13.1	9.5	8.5	14
2013-08	11.1	12.9	10	8.7	13.8
2013-09	11.3	13	9	8.6	14.2
2013-10	11.4	13.7	9.2	8.9	14.2
2013-11	11.5	14.1	8.6	8.9	14.1
2013-12	11.4	14.2	8.7	9.2	14.1
2014-01	11.9	14.3	8.2	9	14.2
2014-02	11.9	14	7.6	8.9	14.1
2014-03	11.7	13.6	8.2	9.1	13.7
2014-04	11.3	13	7.7	8.8	13.3
2014-05	10.9	12.3	7.6	8.1	13
2014-06	10.6	11.8	8.3	8.7	12.9
2014-07	10.4	11.8	7.5	8.2	12.9
2014-08	10.4	11.7	6.6	8.5	12.8
2014-09	10.6	11.7	7.5	8.2	12.7
2014-10	10.8	11.7	6.6	8.4	12.6
2014-11	11	11.6	6.8	8.8	12.5
2014-12	10.6	11.4	7.4	8.4	12.5
2015-01	11	11.6	7.4	9.1	12.7
2015-02	11.1	11.5	7.8	8.9	12.4
2015-03	10.9	11.6	7.6	8.7	12
2015-04	10.5	11.5	6.7	8.7	11.4
2015-05	10.2	10.9	6.5	8.2	11.1
2015-06	10	10.2	6.9	8.2	11.1
2015-07	9.7	9.7	6.3	8	11.3
2015-08	9.5	9.2	6.3	8.3	11.2
2015-09	9.7	8.8	6.1	8.2	11.4
2015-10	9.9	8.7	6.1	7.9	11.2
2015-11	9.9	8.8	5.9	8.2	11
2015-12	9.8	9	6	8.3	10.8
2016-01	10	9.4	6.1	8.1	10.6
2016-02	10.1	9.6	5.7	7.8	10.4
2016-03	9.9	9.7	5.8	7.9	10.1
2016-04	9.5	9.5	5.5	7.4	9.8
2016-05	9.3	9.1	4.7	7.2	9.6
2016-06	9.1	8.7	4.7	7.1	9.5
2016-07	8.9	8.3	5.1	7	9.5
2016-08	8.8	8	4.6	6.9	9.5
2016-09	8.9	7.7	4.6	7.1	9.5
2016-10	9	7.7	4.6	6.5	9.3
2016-11	9	7.6	3.9	6.6	9.1
2016-12	8.8	7.7	4.4	6.8	9
2017-01	9.1	7.9	4.2	6.4	8.8
2017-02	9.1	7.9	4.3	6.6	8.7
2017-03	8.9	7.8	4.7	6.6	8.4
2017-04	8.5	7.6	4.3	6	8.3
2017-05	8.3	7.3	3.9	6.3	8.1
2017-06	8	7.1	4.2	6	7.8
2017-07	7.9	7	4.1	6	7.9
2017-08	7.9	6.9	4	5.9	7.9
2017-09	7.9	6.6	3.8	5.9	8
2017-10	8	6.6	3.8	5.7	7.9
2017-11	7.9	6.6	3.6	5.9	7.7
2017-12	7.8	6.7	3.7	5.8	7.5
2018-01	8.2	6.8	3.7	5.8	7.3
2018-02	8.1	6.7	3.8	5.7	7
2018-03	7.9	6.7	3.7	5.7	6.8
2018-04	7.6	6.7	3.6	5.4	6.7
2018-05	7.3	6.5	3.4	5.2	6.6
2018-06	7.2	6.2	3.3	5.1	6.5
2018-07	7	6.2	3.7	5	6.4
2018-08	7	6	3.8	5	6.3
2018-09	7	5.8	3.6	4.7	6.3
2018-10	7.2	5.7	3.3	5.1	6.2
2018-11	7.2	5.6	3.6	5.2	6.1
2018-12	7.1	5.7	3.6	5.1	5.9
2019-01	7.5	6.1	3.5	5.2	5.9
2019-02	7.4	6.1	3.4	5.1	5.8
2019-03	7.2	5.8	3.4	4.9	5.6
2019-04	6.9	5.5	3.3	5	5.6
2019-05	6.7	5.2	3.3	4.7	5.6
2019-06	6.5	4.9	3.1	4.6	5.7
2019-07	6.6	4.8	3.4	4.9	5.8
2019-08	6.6	4.6	3.3	4.6	5.8
2019-09	6.6	4.6	3.4	5	5.9
2019-10	6.6	4.9	3.4	4.7	5.7
2019-11	6.7	5.1	3.2	4.9	5.6
2019-12	6.6	5.3	2.9	5.1	5.6
2020-01	7	5.5	3.9	4.6	6
2020-02	6.9	5.4	3.5	5.3	6
2020-03	6.7	5.7	3.6	5.8	5.8
2020-04	6.7	7.2	4	6.3	6.4
2020-05	6.8	7	4.5	6.5	6.6
2020-06	7.2	6.3	5	6.6	6.7
2020-07	7.7	5.9	4.5	6.5	7.2
2020-08	7.8	5.7	3.8	6.3	7.2
2020-09	7.7	5.8	4.6	6.1	7.1
2020-10	7.5	6.2	4.1	6.1	7
2020-11	7.3	6.2	3.9	6.3	6.9
2020-12	7.4	6.3	4.1	6.5	7
2021-01	7.9	6.4	5	6	7.1
2021-02	7.9	6.3	4.5	6.2	7.1
2021-03	7.7	6.2	4	6.1	7.1
2021-04	7.5	6	4.4	5.4	7
2021-05	7.2	5.7	3.9	5.1	6.9
2021-06	6.9	5.2	4	4.8	6.9
2021-07	6.8	4.8	4.3	5.3	6.8
2021-08	6.8	4.6	4.1	5.4	6.7
2021-09	6.6	4.4	3.3	5.3	6.7
2021-10	6.6	4.4	4	5.7	6.6
2021-11	6.4	4.6	3.6	5.8	6.5
2021-12	6.3	4.6	3.5	6.2	6.5
2022-01	6.6	4.9	4.1	6.2	6.5
2022-02	6.5	4.9	3.6	6.1	6.4
2022-03	6.3	4.9	3.4	5.8	6.2
2022-04	6.1	4.9	3.5	5.4	6.2
2022-05	6	4.7	3.3	5.4	6.1
2022-06	5.9	4.4	2.9	5.1	6.1
2022-07	6	4.3	3.6	5.2	6.1
2022-08	6	4.2	3.6	5	6
2022-09	6	4.2	3.7	5.2	5.9
