# Supplementary material for: Predicting the unemployment rate and energy poverty levels in selected European Union countries using an ARIMA-ARNN model
Source: PeerJ Comput Sci. 2023 Jul 10;9:e1464. doi: 10.7717/peerj-cs.1464 (PMC10403200; doi:10.7717/peerj-cs.1464)
Supplement: Supplemental Information 1 [file peerj-cs-09-1464-s001.zip › Data/UR_all_predicted.csv]

TIME	EU27	Bulgaria	Hungary	Romania	Slovakia
2021-10	6.500359	4.530541	3.570393	5.30843	6.696238
2021-11	6.574581	4.338171	3.968386	5.620889	6.584853
2021-12	6.47496	4.778353	3.340197	5.774951	6.44373
2022-01	6.44451	4.762741	3.821239	6.124973	6.429399
2022-02	6.623621	4.892498	3.944853	6.162772	6.44755
2022-03	6.534992	4.778946	3.483931	6.099525	6.356337
2022-04	6.288751	4.935406	3.756241	5.810676	6.112015
2022-05	6.129305	4.627634	3.365712	5.471455	6.165917
2022-06	5.919436	4.450372	3.222874	5.396845	6.011657
2022-07	5.838178	4.322132	3.099995	5.187147	6.086711
2022-08	5.933918	4.104971	3.51774	5.230501	6.093536
2022-09	5.989404	4.179608	3.281253	5.082928	5.937025
2022-10	6.375085	4.341548	3.428716	5.522378	6.234642
2022-11	6.468339	4.159039	3.733029	5.475756	6.293841
2022-12	6.597671	4.193564	3.650466	5.092729	6.198978
2023-01	6.793729	4.29066	3.510304	5.316271	6.495361
2023-02	6.260306	3.96562	3.46842	5.041545	6.229496
2023-03	6.45576	3.965729	3.340265	5.20605	6.520397
2023-04	6.449493	4.087342	3.275827	5.547735	6.659276
2023-05	6.343536	3.901138	3.556386	5.235347	6.426812
2023-06	6.682804	4.02061	3.547117	5.294268	6.564089
2023-07	6.445879	4.156959	3.719434	5.291663	6.448537
2023-08	6.491427	4.033994	3.608818	5.677143	6.651578
2023-09	6.392918	4.087795	3.482824	5.507604	6.636096
