# Supplementary material for: Predicting the unemployment rate and energy poverty levels in selected European Union countries using an ARIMA-ARNN model
Source: PeerJ Comput Sci. 2023 Jul 10;9:e1464. doi: 10.7717/peerj-cs.1464 (PMC10403200; doi:10.7717/peerj-cs.1464)
Supplement: Supplemental Information 2 [file peerj-cs-09-1464-s002.zip]

Archive with 10 entries (9 files):
- Code/
- Code/ARIMA+ARNN pov.R
- Code/ARIMA+ARNN ur.R
- Code/ARIMA_Pov.ipynb
- Code/ARIMA_UR.ipynb
- __MACOSX/._Code
- __MACOSX/Code/._ARIMA+ARNN pov.R
- __MACOSX/Code/._ARIMA+ARNN ur.R
- __MACOSX/Code/._ARIMA_Pov.ipynb
- __MACOSX/Code/._ARIMA_UR.ipynb
