# Supplementary material for: Predicting the unemployment rate and energy poverty levels in selected European Union countries using an ARIMA-ARNN model
Source: PeerJ Comput Sci. 2023 Jul 10;9:e1464. doi: 10.7717/peerj-cs.1464 (PMC10403200; doi:10.7717/peerj-cs.1464)
Supplement: Supplemental Information 2 [file peerj-cs-09-1464-s002.zip › Code/ARIMA_UR.ipynb]

# %% [code]
import warnings
import numpy as np
import pandas as pd
import math
from matplotlib import pyplot as plt
from statsmodels.graphics.tsaplots import plot_acf, plot_pacf
import statsmodels.api as sm
from statsmodels.tsa.stattools import adfuller
from statsmodels.tsa.arima_model import ARIMA
from pandas.plotting import register_matplotlib_converters
from pandas.plotting import autocorrelation_plot
from sklearn.metrics import mean_squared_error
from sklearn.metrics import r2_score

register_matplotlib_converters()
warnings.filterwarnings("ignore")
# citim datele din csv
df = pd.read_csv('UR_all.csv',parse_dates = ['TIME'], index_col=['TIME'])
df2 = pd.read_csv('P_all.csv',parse_dates = ['TIME'], index_col=['TIME'])

nr_rows = df.shape[0]
train_size = round(nr_rows-12)
test_size = 12

x_eu = df.iloc[:,[0]]
x_bg = df.iloc[:,[1]]
x_hu = df.iloc[:,[2]]
x_ro = df.iloc[:,[3]]
x_sk = df.iloc[:,[4]]

train_eu = x_eu.head(train_size)
test_eu = x_eu.tail(test_size)
train_bg = x_bg.head(train_size)
test_bg = x_bg.tail(test_size)
train_hu = x_hu.head(train_size)
test_hu = x_hu.tail(test_size)
train_ro = x_ro.head(train_size)
test_ro = x_ro.tail(test_size)
train_sk = x_sk.head(train_size)
test_sk = x_sk.tail(test_size)
#pachetul curent de train - modific doar aici
train = train_sk.Slovakia
#pachetul curent de test
test = test_sk.Slovakia
test_all = test_sk


# %% [code]
from matplotlib.dates import DateFormatter

# tot Plot UR dar cu anii jos, nu luni
fig, ax = plt.subplots(figsize=(12, 6))
plt.rcParams["figure.autolayout"] = True
ax.plot(df.index.values,df["EU27"], label="EU27")
ax.plot(df.index.values,df["Bulgaria"], label="Bulgaria")
ax.plot(df.index.values,df["Hungary"], label="Hungary")
ax.plot(df.index.values,df["Romania"], label="Romania")
ax.plot(df.index.values,df["Slovakia"], label="Slovakia")
ax.legend()
date_form = DateFormatter("%Y")
ax.xaxis.set_major_formatter(date_form)
ax.set(xlabel='',ylabel='Unemployment rate')
#plt.savefig('UR.pdf', dpi=1200)
plt.show()


# %% [code]
autocorrelation_plot(train)
plt.show()
# acf (autocorrelation function)
plot_acf(train)
plt.show()
# pacf (partial autocorrelation)
plot_pacf(train, lags=25)
plt.show()

# alta metoda de determinat ca nu e stationary
# (p-value tb sa fie <0.05 sa fie stationary)
result = adfuller(train)
print('ADF Statistic: {}'.format(result[0]))
print('p-value: {}'.format(result[1]))
print('Critical Values:')
for key, value in result[4].items():
    print('\t{}: {}'.format(key, value))

#functie pt verificare daca este stationary
def test_stationarity(res):
    print("ADF Stataics ", res[0])
    print("p-value", res[1])
    print("critical values", res[5])
    if res[1] <= 0.05:
        print("fail to reject null hypothese h1, it means data is stationary")
    else:
        print("Reject the null hypothese, it means data is not stationary")

result = adfuller(train)
test_stationarity(result)

#manual differentiating
df_train_first_diff = train - train.shift(1)
df_train_first_diff = df_train_first_diff.dropna()

result = adfuller(df_train_first_diff)
test_stationarity(result)

fig, ax = plt.subplots(1, 3, figsize=(18, 3))
ax[0].plot(df_train_first_diff)
plot_acf(df_train_first_diff.iloc[1:], lags=25, ax=ax[1])
plot_pacf(df_train_first_diff, lags=25, ax=ax[2])

#functia diff
diff_1 = train.diff().dropna()
print("p-value cu fc diff:", adfuller(diff_1)[1])

# %% [code]
train.index = pd.DatetimeIndex(train.index.values, freq=train.index.inferred_freq)

def evaluate_arima(arima_order):
    res = ARIMA(train, order=arima_order).fit()
    model_aic = res.aic
    model_bic = res.bic
    return model_aic, model_bic


# evaluate combinations of p, d and q values for an ARIMA model
def evaluate_models(p_values, d_values, q_values):
    best_cfg, best_aic, best_bic = None, float("inf"), float("inf")
    for p in p_values:
        for d in d_values:
            for q in q_values:
                order = (p, d, q)
                try:
                    aic, bic = evaluate_arima(order)
                    if aic < best_aic:
                        best_aic, best_bic, best_cfg = aic, bic, order
                    print('ARIMA%s AIC=%.3f BIC=%.3f' % (order,aic, bic))
                except:
                    continue
    print('Best ARIMA%s AIC=%.3f BIC=%.3f' % (best_cfg, best_aic, best_bic))


p_values = [1, 2, 3, 4, 5]
d_values = [1, 2]
q_values = [1, 2, 3, 4, 5]
warnings.filterwarnings("ignore")
evaluate_models(p_values, d_values, q_values)

# %% [code]
#ordinul arima(p,d,q) obtinut mai sus
#arima_order=(5, 1, 5) #EU27
#arima_order=(5, 1, 4) #Bg
#arima_order=(5, 1, 5) #Hu
#arima_order=(4, 1, 3) #Ro
arima_order=(2, 1, 3) #Sk

train.index = pd.DatetimeIndex(train.index.values,
                                  freq=train.index.inferred_freq)

model = ARIMA(train, order=arima_order)
# The model is prepared on the training data by calling the fit() function.
results = model.fit()
# summary of fit model
print(results.summary())
# line plot of residuals
residuals = pd.DataFrame(results.resid)
residuals.plot()
plt.show()
# density plot of residuals
residuals.plot(kind='kde')
plt.show()
# summary stats of residuals
print(residuals.describe())
#results.plot_diagnostics(figsize=(13, 8))

fc, se, conf = results.forecast(12, alpha=0.05)
forecs = np.array(fc)
print("Coefficient of determination = ", r2_score(test, forecs))
corr_matrix = np.corrcoef(test, forecs)
corr = corr_matrix[0, 1]
R_sq = corr ** 2
print("R squares = ", R_sq)

results.plot_predict(dynamic=False)
plt.show()


# Make as pandas series
fc_series = pd.Series(fc, index=test.index)
lower_series = pd.Series(conf[:, 0], index=test.index)
upper_series = pd.Series(conf[:, 1], index=test.index)

# Plot
plt.figure(figsize=(12,5), dpi=100)
plt.plot(train, label='training')
plt.plot(test, label='actual')
plt.plot(fc_series, label='forecast')
plt.fill_between(lower_series.index, lower_series, upper_series,
                 color='k', alpha=.15)
plt.title('Forecast vs Actuals')
plt.legend(loc='upper left', fontsize=8)
plt.show()
print(sm.stats.acorr_ljungbox(results.resid, lags=[5], return_df=True))

# %% [code]
def forecast_accuracy(forecast, actual):
    mape = np.mean(np.abs(forecast - actual) / np.abs(actual))  # MAPE
    me = np.mean(forecast - actual)  # ME
    mae = np.mean(np.abs(forecast - actual))  # MAE
    mpe = np.mean((forecast - actual) / actual)  # MPE
    rmse = np.mean((forecast - actual) ** 2) ** .5  # RMSE
    corr = np.corrcoef(forecast, actual)[0, 1]  # corr
    mins = np.amin(np.hstack([forecast[:, None],
                              actual[:, None]]), axis=1)
    maxs = np.amax(np.hstack([forecast[:, None],
                              actual[:, None]]), axis=1)
    minmax = 1 - np.mean(mins / maxs)  # minmax
    coef_of_det = corr ** 2
    return ({'mape': mape, 'me': me, 'mae': mae,
             'mpe': mpe, 'rmse': rmse,
             'corr': corr, 'minmax': minmax, 'coef_of_det': coef_of_det})


history = [x for x in train]
model_predictions = []
for time_point in range(len(test_all)):
    model = ARIMA(history, order=arima_order)
    model_fit = model.fit()
    output = model_fit.forecast()
    yhat = output[0]
    true_test_value = test[time_point]
    model_predictions.extend(yhat)
    history.append(true_test_value)
    print('predicted=%f, expected=%f' % (yhat, true_test_value))

print('\n')
print(model_fit.summary())
print('AIC=%f' % model_fit.aic)
print('BIC=%f' % model_fit.bic)

fc1 = np.array(model_predictions)
fa = forecast_accuracy(fc1, test)
for i in fa:
    print(i, fa[i])
#print(forecast_accuracy(fc1, df_test.VALUE))
print("Coefficient of determination = ", r2_score(test, fc1))

# line plot of residuals
residuals = pd.DataFrame(model_fit.resid)
residuals.plot()
plt.show()
# density plot of residuals
residuals.plot(kind='kde')
plt.show()
# summary stats of residuals
print(residuals.describe())

# residual errors of the test_data manually calculated
rmse = math.sqrt(mean_squared_error(test, fc1))
print('Test RMSE: %.3f' % rmse)
res_error = pd.DataFrame(test - fc1)
res_error.plot(kind='kde')
plt.show()

# %% [code]
from matplotlib.dates import DateFormatter
blue = pd.read_csv('UR_blue.csv',parse_dates = ['TIME'], index_col=['TIME'])
red = pd.read_csv('UR_red.csv',parse_dates = ['TIME'], index_col=['TIME'])

x_eub = blue.iloc[:,[4]]
x_eur = red.iloc[:,[4]]
#eu 0, bg 1, hu 2,ro 3, sk 4

fig, ax = plt.subplots(figsize=(8, 4))
#plt.rcParams["figure.autolayout"] = True
ax.plot(x_eub, label='Actual')
ax.plot(x_eur, color='red', label='Predicted')
ax.legend(loc='best')
ax.set(xlabel='',ylabel='Unemployment rate')
plt.title('Slovakia')
plt.savefig('UR_pred_SK.pdf', dpi=1200)
plt.show()

print(sm.stats.acorr_ljungbox(model_fit.resid, lags=[5], return_df=True))

#fig, ax = plt.subplots(figsize=(12, 6))

# %% [code]
# future 12 months prediction
for time_point in range(12):
     model = ARIMA(history, order=arima_order)
     model_fit = model.fit(disp=-1)
     output = model_fit.forecast()
     yhat = output[0]
     model_predictions.append(yhat)
     history.append(yhat)
     print('predicted=%f' % yhat)


# %% [code]
